# Supplementary material for: β-d-Gulose
Source: Acta Crystallogr Sect E Struct Rep Online. 2014 Apr 16;70(Pt 5):o569. doi: 10.1107/S1600536814008046 (PMC4011222; doi:10.1107/S1600536814008046)
Supplement: Supplementary file 1 [file e-70-0o569-sup1.cif]

##############################################################################
#                                                                            #
# This CIF contains the data in a paper accepted for publication in          #
# Acta Crystallographica Section E. It conforms to the requirements of       #
# Notes for Authors for Acta Crystallographica Section E, and has been       #
# peer reviewed under the auspices of the IUCr Commission on Journals.       #
#                                                                            #
# Full details of the Crystallographic Information File format               #
# are given in the paper "The Crystallographic Information File (CIF):       #
# a New Standard Archive File for Crystallography" by S. R. Hall, F. H.      #
# Allen and I. D. Brown [Acta Cryst. (1991), A47, 655-685].                  #
#                                                                            #
# The current version of the core CIF dictionary is obtainable from          #
# ftp://ftp.iucr.org/pub/cif_core.dic.                                       #
#                                                                            #
# Software is freely available for graphical display of the structure(s)     #
# in this CIF. For information consult the CIF software page                 #
# http://www.iucr.org/resources/cif/software.                                #
#                                                                            #
# This file may be used for bona fide research purposes within the           #
# scientific community so long as proper attribution is given to the journal # 
# article from which it was obtained.                                        #
#                                                                            #
##############################################################################
data_General
_audit_creation_method     'by CrystalStructure 4.0'
_journal_date_recd_electronic     2014-03-23
_journal_date_accepted     2014-04-10
_journal_name_full     'Acta Crystallographica, Section E'
_journal_year     2014
_journal_volume     70
_journal_issue      5
_journal_page_first     o569
_journal_page_last     o569
_journal_paper_category     QO
_journal_paper_doi     10.1107/S1600536814008046
_journal_coeditor_code     IS5352
data_global
_publ_contact_author_name     'Tomohiko Ishii'
_publ_contact_author_address
;
Department of Advanced Materials Science
Faculty of Engineering
Kagawa University
2217-20, Hayashi-cho, Takamatsu
Kagawa 761-0396
Japan
;
_publ_contact_author_email     tishii@eng.kagawa-u.ac.jp
_publ_contact_author_fax     '+81-87-864-2414'
_publ_contact_author_phone     '+81-87-864-2414'
_publ_section_title
;
\b-<i>D</i>-Gulose
;
_publ_section_title_footnote     .
loop_
    _publ_author_name
    _publ_author_address
    'Ishii, Tomohiko'
;
Department of Advanced Materials Science
Faculty of Engineering
Kagawa University
2217-20 Hayashi-cho, Takamatsu
Kagawa 761-0396
Japan
;
    'Ohga, Shunsuke'
;
Department of Advanced Materials Science
Faculty of Engineering
Kagawa University
2217-20 Hayashi-cho, Takamatsu
Kagawa 761-0396
Japan
;
    'Fukada, Kazuhiro'
;
Department of Applied Biological Science
Faculty of Agriculture
Kagawa University
2393 Ikenobe
Kagawa 761-0795
Japan
;
    'Morimoto, Kenji'
;
Department of Applied Biological Science
Faculty of Agriculture
Kagawa University
2393 Ikenobe
Kagawa 761-0795
Japan
;
    'Sakane, Genta'
;
Department of Chemistry
Faculty of Science
Okayama University of Science
1-1 Ridaicho, Kita-ku
Okayama 700-0005
Japan
;
data_I
_database_code_depnum_ccdc_archive     'CCDC 903430'
_chemical_name_systematic
;
\b-<i>D</i>-Gulose
;
_chemical_formula_moiety     'C6 H12 O6'
_chemical_formula_sum     'C6 H12 O6'
_chemical_formula_iupac     'C6 H12 O6'
_chemical_formula_weight     180.16
_chemical_melting_point     ?
_symmetry_cell_setting     orthorhombic
_symmetry_space_group_name_H-M     'P 21 21 21'
_symmetry_space_group_name_Hall     'P 2ac 2ab'
loop_
    _symmetry_equiv_pos_site_id
    _symmetry_equiv_pos_as_xyz
    1 '+X,+Y,+Z'
    2 '1/2+X,1/2-Y,-Z'
    3 '-X,1/2+Y,1/2-Z'
    4 '1/2-X,-Y,1/2+Z'
_cell_length_a     7.0800(3)
_cell_length_b     9.8644(3)
_cell_length_c     10.6156(4)
_cell_angle_alpha     90.0000
_cell_angle_beta     90.0000
_cell_angle_gamma     90.0000
_cell_volume     741.39(4)
_cell_formula_units_Z     4
_cell_measurement_reflns_used     7124
_cell_measurement_theta_min     4.17
_cell_measurement_theta_max     68.20
_cell_measurement_temperature     294
_exptl_crystal_description     block
_exptl_crystal_colour     colorless
_exptl_crystal_size_max     0.100
_exptl_crystal_size_mid     0.100
_exptl_crystal_size_min     0.100
_exptl_crystal_density_diffrn     1.614
_exptl_crystal_density_meas     ?
_exptl_crystal_density_method     'not measured'
_exptl_crystal_F_000     384.00
_exptl_absorpt_coefficient_mu     1.284
_exptl_absorpt_correction_type     multi-scan
_exptl_absorpt_process_details     '(ABSCOR; Higashi, 1995)'
_exptl_absorpt_correction_T_min     0.645
_exptl_absorpt_correction_T_max     0.879
_diffrn_ambient_temperature     294
_diffrn_radiation_type     'Cu K\a'
_diffrn_radiation_wavelength     1.54187
_diffrn_measurement_device_type     'Rigaku R-AXIS RAPID II'
_diffrn_measurement_method     \w
_diffrn_detector_area_resol_mean     10.000
_diffrn_reflns_number     7803
_diffrn_reflns_av_R_equivalents     0.0695
_diffrn_reflns_theta_max     68.20
_diffrn_reflns_theta_full     68.20
_diffrn_measured_fraction_theta_max     0.999
_diffrn_measured_fraction_theta_full     0.999
_diffrn_reflns_limit_h_min     -8
_diffrn_reflns_limit_h_max     8
_diffrn_reflns_limit_k_min     -11
_diffrn_reflns_limit_k_max     11
_diffrn_reflns_limit_l_min     -12
_diffrn_reflns_limit_l_max     12
_diffrn_standards_number     0
_diffrn_standards_interval_count     .
_diffrn_standards_decay_%     ?
_refine_special_details
;
Refinement was performed using all reflections. The weighted <i>R</i>-factor
(<i>wR</i>) and goodness of fit (<i>S</i>) are based on <i>F</i>^2^.
<i>R</i>-factor (gt) are based on <i>F</i>. The threshold expression of
<i>F</i>^2^ > 2.0 \s(<i>F</i>^2^) is used only for calculating <i>R</i>-factor
(gt).
;
_reflns_number_total     1358
_reflns_number_gt     1199
_reflns_threshold_expression     F^2^>2\s(F^2^)
_refine_ls_structure_factor_coef     Fsqd
_refine_ls_R_factor_gt     0.0354
_refine_ls_wR_factor_ref     0.0729
_refine_ls_goodness_of_fit_ref     1.045
_refine_ls_number_reflns     1358
_refine_ls_number_parameters     116
_refine_ls_number_restraints     0
_refine_ls_hydrogen_treatment     constr
_refine_ls_weighting_scheme     calc
_refine_ls_weighting_details
            'w = 1/[\s^2^(Fo^2^)+(0.0261P)^2^+0.0000P] where P=(Fo^2^+2Fc^2^)/3'
_atom_sites_solution_hydrogens     geom
_atom_sites_solution_primary     direct
_atom_sites_solution_secondary     difmap
_refine_ls_shift/su_max     0.000
_refine_diff_density_max     0.140
_refine_diff_density_min     -0.140
_refine_ls_extinction_method     'SHELXL2013 (Sheldrick, 2008)'
_refine_ls_extinction_coef     0.0063(12)
loop_
    _atom_type_symbol
    _atom_type_description
    _atom_type_scat_dispersion_real
    _atom_type_scat_dispersion_imag
    _atom_type_scat_source
    'C' 'C' 0.0181 0.0091
;
International Tables for Crystallography
(1992, Vol. C, Tables 4.2.6.8 and 6.1.1.4)
;
    'H' 'H' 0.0000 0.0000
;
International Tables for Crystallography
(1992, Vol. C, Table 6.1.1.4)
;
    'O' 'O' 0.0492 0.0322
;
International Tables for Crystallography
(1992, Vol. C, Tables 4.2.6.8 and 6.1.1.4)
;
_computing_data_collection     'RAPID-AUTO (Rigaku, 2009)'
_computing_cell_refinement     'RAPID-AUTO (Rigaku, 2009)'
_computing_data_reduction     'RAPID-AUTO (Rigaku, 2009)'
_computing_structure_solution
               '<i>SIR2008</i> in <i>Il Milione</i> (Burla <i>et al.</i>, 2007)'
_computing_structure_refinement     'SHELXL2013 (Sheldrick, 2008)'
_computing_molecular_graphics     'CrystalStructure (Rigaku, 2010)'
_computing_publication_material     'CrystalStructure (Rigaku, 2010)'
loop_
    _atom_site_type_symbol
    _atom_site_label
    _atom_site_fract_x
    _atom_site_fract_y
    _atom_site_fract_z
    _atom_site_U_iso_or_equiv
    _atom_site_adp_type
    _atom_site_calc_flag
    _atom_site_refinement_flags
    _atom_site_occupancy
    _atom_site_symmetry_multiplicity
    _atom_site_disorder_assembly
    _atom_site_disorder_group
    O O1 0.6475(3) 0.4070(3) 1.02633(16) 0.0367(6) Uani d . 1.0 4 . .
    O O2 0.7927(3) 0.6435(3) 0.89378(15) 0.0385(6) Uani d . 1.0 4 . .
    O O3 0.4219(3) 0.7683(2) 0.87238(18) 0.0369(6) Uani d . 1.0 4 . .
    O O4 0.3674(3) 0.49846(18) 0.64349(14) 0.0295(5) Uani d . 1.0 4 . .
    O O5 0.3828(2) 0.41908(19) 0.90855(15) 0.0259(5) Uani d . 1.0 4 . .
    O O6 -0.0053(3) 0.35032(19) 0.92624(16) 0.0304(5) Uani d . 1.0 4 . .
    C C1 0.5316(4) 0.4977(3) 0.9615(2) 0.0270(7) Uani d . 1.0 4 . .
    C C2 0.6282(4) 0.5724(3) 0.8553(2) 0.0257(6) Uani d . 1.0 4 . .
    C C3 0.4871(4) 0.6654(3) 0.7890(2) 0.0266(7) Uani d . 1.0 4 . .
    C C4 0.3165(4) 0.5860(3) 0.7452(2) 0.0255(7) Uani d . 1.0 4 . .
    C C5 0.2385(4) 0.5021(3) 0.8521(2) 0.0234(6) Uani d . 1.0 4 . .
    C C6 0.0815(4) 0.4071(3) 0.8155(3) 0.0277(7) Uani d . 1.0 4 . .
    H H1A 0.7468 0.3971 0.9876 0.0441 Uiso calc R 1.0 4 . .
    H H1B 0.4786 0.5635 1.0210 0.0324 Uiso calc R 1.0 4 . .
    H H2A 0.7726 0.6811 0.9614 0.0462 Uiso calc R 1.0 4 . .
    H H2B 0.6682 0.5042 0.7937 0.0308 Uiso calc R 1.0 4 . .
    H H3A 0.4827 0.8379 0.8608 0.0443 Uiso calc R 1.0 4 . .
    H H3B 0.5483 0.7077 0.7161 0.0319 Uiso calc R 1.0 4 . .
    H H4A 0.3971 0.5441 0.5821 0.0354 Uiso calc R 1.0 4 . .
    H H4B 0.2191 0.6495 0.7164 0.0306 Uiso calc R 1.0 4 . .
    H H5A 0.1902 0.5641 0.9167 0.0281 Uiso calc R 1.0 4 . .
    H H6A 0.0367 0.2740 0.9386 0.0364 Uiso calc R 1.0 4 . .
    H H6B -0.0125 0.4559 0.7669 0.0333 Uiso calc R 1.0 4 . .
    H H6C 0.1315 0.3348 0.7634 0.0333 Uiso calc R 1.0 4 . .
loop_
    _atom_site_aniso_label
    _atom_site_aniso_U_11
    _atom_site_aniso_U_22
    _atom_site_aniso_U_33
    _atom_site_aniso_U_12
    _atom_site_aniso_U_13
    _atom_site_aniso_U_23
    O1 0.0251(10) 0.0477(13) 0.0374(11) 0.0010(11) 0.0001(9) 0.0157(11)
    O2 0.0320(11) 0.0493(15) 0.0341(11) -0.0151(10) -0.0014(9) -0.0041(11)
    O3 0.0461(13) 0.0227(12) 0.0420(11) -0.0050(10) 0.0113(10) -0.0076(10)
    O4 0.0416(12) 0.0273(12) 0.0196(9) -0.0012(10) 0.0020(9) 0.0013(8)
    O5 0.0241(9) 0.0231(10) 0.0305(10) -0.0011(9) -0.0031(8) 0.0033(9)
    O6 0.0276(10) 0.0251(11) 0.0384(10) -0.0001(9) 0.0042(9) 0.0057(9)
    C1 0.0263(14) 0.0289(17) 0.0258(13) 0.0003(13) -0.0030(13) 0.0012(12)
    C2 0.0230(13) 0.0283(16) 0.0257(13) -0.0054(13) -0.0010(12) -0.0013(13)
    C3 0.0302(15) 0.0242(17) 0.0253(13) -0.0006(13) 0.0060(13) -0.0002(12)
    C4 0.0284(14) 0.0251(15) 0.0231(13) 0.0058(14) -0.0004(12) 0.0016(13)
    C5 0.0225(13) 0.0247(15) 0.0231(12) 0.0041(11) 0.0019(12) 0.0011(12)
    C6 0.0265(14) 0.0320(17) 0.0248(13) 0.0019(14) 0.0006(11) 0.0001(13)
loop_
    _geom_bond_atom_site_label_1
    _geom_bond_atom_site_label_2
    _geom_bond_site_symmetry_1
    _geom_bond_site_symmetry_2
    _geom_bond_distance
    _geom_bond_publ_flag
    O1 C1 . . 1.396(4) no
    O2 C2 . . 1.420(3) no
    O3 C3 . . 1.424(4) no
    O4 C4 . . 1.429(3) no
    O5 C1 . . 1.424(3) no
    O5 C5 . . 1.440(3) no
    O6 C6 . . 1.439(3) no
    C1 C2 . . 1.510(4) no
    C2 C3 . . 1.527(4) no
    C3 C4 . . 1.513(4) no
    C4 C5 . . 1.510(4) no
    C5 C6 . . 1.505(4) no
    O1 H1A . . 0.820 no
    O2 H2A . . 0.820 no
    O3 H3A . . 0.820 no
    O4 H4A . . 0.820 no
    O6 H6A . . 0.820 no
    C1 H1B . . 0.980 no
    C2 H2B . . 0.980 no
    C3 H3B . . 0.980 no
    C4 H4B . . 0.980 no
    C5 H5A . . 0.980 no
    C6 H6B . . 0.970 no
    C6 H6C . . 0.970 no
loop_
    _geom_contact_atom_site_label_1
    _geom_contact_atom_site_label_2
    _geom_contact_distance
    _geom_contact_site_symmetry_1
    _geom_contact_site_symmetry_2
    _geom_contact_publ_flag
    O3 H2A 2.7927 . . no
    O4 H5A 3.2256 . . no
    O1 H6A 1.9853 . 2_557 no
    O2 H6B 2.6723 . 1_655 no
    O2 H6C 2.5757 . 3_656 no
    O3 H2A 2.1169 . 2_467 no
    O4 H3A 1.9072 . 3_646 no
    O4 H5A 2.5185 . 4_564 no
    O5 H3B 2.5179 . 3_646 no
    O6 H1A 1.9284 . 1_455 no
    O6 H4A 2.0992 . 4_565 no
    H1A O6 1.9284 . 1_655 no
    H2A O3 2.1169 . 2_567 no
    H3A O4 1.9072 . 3_656 no
    H3B O5 2.5179 . 3_656 no
    H4A O6 2.0992 . 4_564 no
    H5A O4 2.5185 . 4_565 no
    H6A O1 1.9853 . 2_457 no
    H6B O2 2.6723 . 1_455 no
    H6C O2 2.5757 . 3_646 no
loop_
    _geom_angle_atom_site_label_1
    _geom_angle_atom_site_label_2
    _geom_angle_atom_site_label_3
    _geom_angle_site_symmetry_1
    _geom_angle_site_symmetry_2
    _geom_angle_site_symmetry_3
    _geom_angle
    _geom_angle_publ_flag
    C1 O5 C5 . . . 112.3(2) no
    O1 C1 O5 . . . 106.3(2) no
    O1 C1 C2 . . . 114.5(2) no
    O5 C1 C2 . . . 107.82(18) no
    O2 C2 C1 . . . 113.41(19) no
    O2 C2 C3 . . . 111.9(3) no
    C1 C2 C3 . . . 109.9(2) no
    O3 C3 C2 . . . 110.75(19) no
    O3 C3 C4 . . . 107.5(2) no
    C2 C3 C4 . . . 110.7(3) no
    O4 C4 C3 . . . 110.1(2) no
    O4 C4 C5 . . . 109.2(3) no
    C3 C4 C5 . . . 110.15(19) no
    O5 C5 C4 . . . 111.4(2) no
    O5 C5 C6 . . . 106.1(3) no
    C4 C5 C6 . . . 114.7(2) no
    O6 C6 C5 . . . 110.29(19) no
    C1 O1 H1A . . . 109.471 no
    C2 O2 H2A . . . 109.468 no
    C3 O3 H3A . . . 109.466 no
    C4 O4 H4A . . . 109.475 no
    C6 O6 H6A . . . 109.480 no
    O1 C1 H1B . . . 109.359 no
    O5 C1 H1B . . . 109.362 no
    C2 C1 H1B . . . 109.363 no
    O2 C2 H2B . . . 107.098 no
    C1 C2 H2B . . . 107.103 no
    C3 C2 H2B . . . 107.097 no
    O3 C3 H3B . . . 109.292 no
    C2 C3 H3B . . . 109.290 no
    C4 C3 H3B . . . 109.286 no
    O4 C4 H4B . . . 109.124 no
    C3 C4 H4B . . . 109.127 no
    C5 C4 H4B . . . 109.123 no
    O5 C5 H5A . . . 108.140 no
    C4 C5 H5A . . . 108.132 no
    C6 C5 H5A . . . 108.139 no
    O6 C6 H6B . . . 109.601 no
    O6 C6 H6C . . . 109.595 no
    C5 C6 H6B . . . 109.603 no
    C5 C6 H6C . . . 109.595 no
    H6B C6 H6C . . . 108.127 no
loop_
    _geom_torsion_atom_site_label_1
    _geom_torsion_atom_site_label_2
    _geom_torsion_atom_site_label_3
    _geom_torsion_atom_site_label_4
    _geom_torsion_site_symmetry_1
    _geom_torsion_site_symmetry_2
    _geom_torsion_site_symmetry_3
    _geom_torsion_site_symmetry_4
    _geom_torsion
    _geom_torsion_publ_flag
    C1 O5 C5 C4 . . . . 61.5(3) no
    C1 O5 C5 C6 . . . . -173.06(15) no
    C5 O5 C1 O1 . . . . 172.54(16) no
    C5 O5 C1 C2 . . . . -64.2(3) no
    O1 C1 C2 O2 . . . . -55.5(3) no
    O1 C1 C2 C3 . . . . 178.41(18) no
    O5 C1 C2 O2 . . . . -173.59(19) no
    O5 C1 C2 C3 . . . . 60.4(3) no
    O2 C2 C3 O3 . . . . -62.8(3) no
    O2 C2 C3 C4 . . . . 178.08(16) no
    C1 C2 C3 O3 . . . . 64.1(3) no
    C1 C2 C3 C4 . . . . -55.0(3) no
    O3 C3 C4 O4 . . . . 168.99(18) no
    O3 C3 C4 C5 . . . . -70.5(3) no
    C2 C3 C4 O4 . . . . -69.9(3) no
    C2 C3 C4 C5 . . . . 50.5(3) no
    O4 C4 C5 O5 . . . . 68.1(3) no
    O4 C4 C5 C6 . . . . -52.5(3) no
    C3 C4 C5 O5 . . . . -53.0(3) no
    C3 C4 C5 C6 . . . . -173.52(19) no
    O5 C5 C6 O6 . . . . 66.8(3) no
    C4 C5 C6 O6 . . . . -169.7(2) no
loop_
    _geom_hbond_atom_site_label_D
    _geom_hbond_atom_site_label_H
    _geom_hbond_atom_site_label_A
    _geom_hbond_site_symmetry_D
    _geom_hbond_site_symmetry_H
    _geom_hbond_site_symmetry_A
    _geom_hbond_distance_DH
    _geom_hbond_distance_HA
    _geom_hbond_distance_DA
    _geom_hbond_angle_DHA
    _geom_hbond_publ_flag
    O1 H1A O6 . . 1_655 0.82 1.93 2.736(3) 168 yes
    O2 H2A O3 . . 2_567 0.82 2.12 2.785(3) 139 yes
    O3 H3A O4 . . 3_656 0.82 1.91 2.722(3) 173 yes
    O4 H4A O6 . . 4_564 0.82 2.10 2.915(3) 173 yes
    O6 H6A O1 . . 2_457 0.82 1.99 2.805(3) 177 yes
_iucr_refine_instructions_details
;
TITL
CELL  1.54187 7.07997 9.86438 10.61563 90.000 90.000 90.000
ZERR  4 0.00022 0.00030 0.00032 0.000 0.000 0.000
LATT -1
SYMM .50+X, .50-Y,    -Z
SYMM    -X, .50+Y, .50-Z
SYMM .50-X,    -Y, .50+Z
SFAC C H O
UNIT 24 48 24
SHEL 99999.000000 0.000000
OMIT     3   7   0
L.S. 100
FMAP 2
PLAN -15
TWIN
WPDB -2
HTAB
BOND $H
CONF
LIST 4
TEMP 21.0
ACTA
SIZE 0.100 0.100 0.100
WGHT    0.026100
EXTI    0.006342
BASF  -0.10174
FVAR       1.69121
O1    3    0.647542    0.406987    1.026327    11.00000    0.02515    0.04770 =
         0.03737    0.01568    0.00009    0.00105
AFIX 147
H1A   2    0.746821    0.397068    0.987629    11.00000   -1.20000
AFIX   0
O2    3    0.792663    0.643477    0.893784    11.00000    0.03200    0.04928 =
         0.03414   -0.00406   -0.00143   -0.01507
AFIX 147
H2A   2    0.772623    0.681054    0.961377    11.00000   -1.20000
AFIX   0
O3    3    0.421883    0.768261    0.872377    11.00000    0.04605    0.02275 =
         0.04201   -0.00765    0.01129   -0.00502
AFIX 147
H3A   2    0.482708    0.837888    0.860754    11.00000   -1.20000
AFIX   0
O4    3    0.367381    0.498455    0.643490    11.00000    0.04159    0.02735 =
         0.01962    0.00133    0.00198   -0.00117
AFIX 147
H4A   2    0.397088    0.544126    0.582065    11.00000   -1.20000
AFIX   0
O5    3    0.382804    0.419081    0.908545    11.00000    0.02406    0.02308 =
         0.03048    0.00333   -0.00312   -0.00107
O6    3   -0.005251    0.350317    0.926245    11.00000    0.02764    0.02509 =
         0.03835    0.00567    0.00415   -0.00015
AFIX 147
H6A   2    0.036675    0.273968    0.938556    11.00000   -1.20000
AFIX   0
C1    1    0.531631    0.497718    0.961466    11.00000    0.02635    0.02887 =
         0.02579    0.00121   -0.00301    0.00026
AFIX  13
H1B   2    0.478636    0.563469    1.020965    11.00000   -1.20000
AFIX   0
C2    1    0.628163    0.572404    0.855269    11.00000    0.02303    0.02829 =
         0.02568   -0.00133   -0.00103   -0.00541
AFIX  13
H2B   2    0.668182    0.504204    0.793674    11.00000   -1.20000
AFIX   0
C3    1    0.487136    0.665350    0.789037    11.00000    0.03022    0.02421 =
         0.02533   -0.00024    0.00605   -0.00057
AFIX  13
H3B   2    0.548298    0.707664    0.716150    11.00000   -1.20000
AFIX   0
C4    1    0.316486    0.586047    0.745206    11.00000    0.02840    0.02508 =
         0.02310    0.00163   -0.00044    0.00582
AFIX  13
H4B   2    0.219114    0.649486    0.716395    11.00000   -1.20000
AFIX   0
C5    1    0.238500    0.502105    0.852140    11.00000    0.02247    0.02473 =
         0.02305    0.00106    0.00192    0.00408
AFIX  13
H5A   2    0.190237    0.564078    0.916715    11.00000   -1.20000
AFIX   0
C6    1    0.081464    0.407135    0.815536    11.00000    0.02647    0.03196 =
         0.02477    0.00008    0.00059    0.00194
AFIX  23
H6B   2   -0.012497    0.455908    0.766872    11.00000   -1.20000
H6C   2    0.131490    0.334820    0.763376    11.00000   -1.20000
AFIX   0
HKLF 4
REM
REM R1 =  0.0354 for    1199 Fo > 4sig(Fo)  and  0.0417 for all    1358 data
REM    116 parameters refined using      0 restraints
END
WGHT      0.0261      0.0000
REM Instructions for potential hydrogen bonds
EQIV $1 x+1, y, z
HTAB O1 O6_$1
EQIV $2 x+1/2, -y+3/2, -z+2
HTAB O2 O3_$2
EQIV $3 -x+1, y+1/2, -z+3/2
HTAB O3 O4_$3
EQIV $4 -x+1/2, -y+1, z-1/2
HTAB O4 O6_$4
EQIV $5 x-1/2, -y+1/2, -z+2
HTAB O6 O1_$5
HTAB C3 O5_$3
EQIV $6 -x+1/2, -y+1, z+1/2
HTAB C5 O4_$6
EQIV $7 -x+1, y-1/2, -z+3/2
HTAB C6 O2_$7
REM Highest difference peak  0.143,  deepest hole -0.145,  1-sigma level  0.037
Q1    1   0.3844  0.4450  1.0054  11.00000  0.05    0.14
Q2    1   0.5020  0.5892  0.5181  11.00000  0.05    0.13
Q3    1   0.8027  0.6735  0.7921  11.00000  0.05    0.13
Q4    1   0.5441  0.5236  0.8882  11.00000  0.05    0.13
Q5    1   0.3061  0.4554  0.8786  11.00000  0.05    0.12
Q6    1   0.3965  0.6192  0.7745  11.00000  0.05    0.12
Q7    1   0.2639  0.5469  0.7956  11.00000  0.05    0.12
Q8    1   0.5120  0.4910  1.1098  11.00000  0.05    0.12
Q9    1   0.5024  0.5227  1.0559  11.00000  0.05    0.11
Q10   1   0.1199  0.5265  0.7054  11.00000  0.05    0.11
Q11   1   0.1565  0.6201  0.9963  11.00000  0.05    0.11
Q12   1   0.7939  0.7433  0.8668  11.00000  0.05    0.10
Q13   1   0.8310  0.3566  0.9939  11.00000  0.05    0.10
Q14   1   0.6908  0.7123  0.9167  11.00000  0.05    0.10
Q15   1  -0.0219  0.4855  0.7967  11.00000  0.05    0.10
;
