# Supplementary material for: β-d-Gulose
Source: Acta Crystallogr Sect E Struct Rep Online. 2014 Apr 16;70(Pt 5):o569. doi: 10.1107/S1600536814008046 (PMC4011222; doi:10.1107/S1600536814008046)
Supplement: Supplementary file 2 [file e-70-0o569-Isup2.hkl]

#
# h,k,l, Fc-squared, Fo-squared, sigma(Fo-squared), status flag
#
data_I
_shelx_title ' '
_shelx_refln_list_code          4
_shelx_F_calc_maximum       74.89
_exptl_crystal_F_000       384.00
_reflns_d_resolution_high  0.8303

loop_
 _space_group_symop_operation_xyz
 'x, y, z'
 'x+1/2, -y+1/2, -z'
 '-x, y+1/2, -z+1/2'
 '-x+1/2, -y, z+1/2'

_cell_length_a     7.0800
_cell_length_b     9.8644
_cell_length_c    10.6156
_cell_angle_alpha  90.000
_cell_angle_beta   90.000
_cell_angle_gamma  90.000

_shelx_F_squared_multiplier     1.000

loop_
 _refln_index_h
 _refln_index_k
 _refln_index_l
 _refln_F_squared_calc
 _refln_F_squared_meas
 _refln_F_squared_sigma
 _refln_observed_status
   2   0   0        612.20        572.74        20.20 o
   4   0   0        107.42        109.03         4.50 o
   6   0   0         80.18         87.39         9.97 o
   8   0   0        173.04        186.21        19.41 o
   1   1   0        879.55        865.99        17.62 o
   2   1   0       1659.18       1531.43        35.63 o
   3   1   0         70.65         61.39         2.38 o
   4   1   0          2.29          7.28         1.45 o
   5   1   0          0.06          3.94         1.87 o
   6   1   0        149.64        167.70         9.59 o
   7   1   0        149.21        164.06         9.56 o
   8   1   0          2.92          6.70         3.01 o
   0   2   0       5390.03       5989.14       234.22 o
   1   2   0       1109.34       1090.90        24.93 o
   2   2   0        892.66        863.28        19.94 o
   3   2   0       2538.97       2599.50        63.39 o
   4   2   0        547.75        547.70        12.94 o
   5   2   0        107.67        112.62         5.79 o
   6   2   0          7.34         16.06         4.30 o
   7   2   0         25.31         46.21        14.46 o
   8   2   0         62.50         79.60         8.35 o
   1   3   0       2662.12       2715.70        74.04 o
   2   3   0         30.58         33.67         1.54 o
   3   3   0        171.28        179.96         5.78 o
   4   3   0        506.44        508.74        12.29 o
   5   3   0          7.90         12.68         2.68 o
   6   3   0        134.14        125.24         6.86 o
   7   3   0         88.36         83.43         5.74 o
   8   3   0         10.93          8.90         3.63 o
   0   4   0        297.14        311.07        12.74 o
   1   4   0        160.79        159.54         4.99 o
   2   4   0         17.59         14.76         1.19 o
   3   4   0        156.84        150.42         4.98 o
   4   4   0          8.62          7.73         2.40 o
   5   4   0         10.91          9.77         2.21 o
   6   4   0        194.53        170.76        10.12 o
   7   4   0        199.43        200.49        14.17 o
   8   4   0          0.07          0.23         1.74 o
   1   5   0        125.42        112.98         3.77 o
   2   5   0         28.74         31.16         3.97 o
   3   5   0        281.20        268.64         9.11 o
   4   5   0        130.66        116.61         6.35 o
   5   5   0        160.63        158.86         8.09 o
   6   5   0         11.89         13.61         3.35 o
   7   5   0         19.14         18.12         3.36 o
   0   6   0          0.21          0.30         1.30 o
   1   6   0         87.14         87.69         4.91 o
   2   6   0         33.59         44.54         4.91 o
   3   6   0        192.44        174.30        20.26 o
   4   6   0       1538.35       1550.98        66.34 o
   5   6   0         15.41         20.74         3.53 o
   6   6   0         48.47         46.35         4.01 o
   7   6   0          0.10          0.07         1.39 o
   1   7   0         12.84         12.91         2.58 o
   2   7   0        184.75        203.17        11.75 o
   4   7   0          0.23         -1.06         3.29 o
   5   7   0         26.15         25.34         4.83 o
   6   7   0          0.09         -0.20         4.13 o
   0   8   0        216.60        231.64        19.74 o
   1   8   0        297.86        288.99        13.50 o
   2   8   0          0.00          0.34         2.30 o
   3   8   0         95.20        100.29         8.84 o
   4   8   0         72.09         68.23         6.98 o
   5   8   0          0.35          7.53         5.56 o
   6   8   0          5.65          7.91         4.83 o
   1   9   0         42.13         42.76         6.44 o
   2   9   0         21.94         21.09         4.35 o
   3   9   0         62.01         45.37        12.72 o
   4   9   0          8.65          5.41         3.71 o
   5   9   0          9.88          6.88         3.85 o
   0  10   0         91.92        102.90        19.92 o
   1  10   0         83.36         87.82        12.93 o
   2  10   0         59.92         58.58         8.66 o
   3  10   0          0.77          0.54         2.18 o
   4  10   0        104.96         88.03         6.61 o
   1  11   0        200.99        136.35        96.57 o
   2  11   0         16.43         18.92         4.72 o
   3  11   0         12.93         11.12         3.80 o
   1   0   1       2729.53       2621.05        61.09 o
   2   0   1        383.39        355.27         7.55 o
   3   0   1        257.03        258.57         5.83 o
   4   0   1         36.29         36.11         2.04 o
   5   0   1        183.86        199.61         9.68 o
   6   0   1         68.40         81.56         8.12 o
   7   0   1        134.84        153.32        10.57 o
   8   0   1         94.34        125.45         9.71 o
  -8   1   1         50.36         55.63         5.12 o
  -7   1   1        126.34        128.08         7.67 o
  -6   1   1         87.86         99.24         7.05 o
  -5   1   1        172.95        172.58         7.63 o
  -4   1   1        254.86        253.95         6.62 o
  -3   1   1         72.66         71.06         2.52 o
  -2   1   1        705.25        711.49        15.14 o
  -1   1   1        396.66        401.45         8.53 o
   0   1   1         36.54         37.63         0.81 o
   1   1   1        394.16        393.59         7.92 o
   2   1   1        710.88        698.54        14.64 o
   3   1   1         71.58         68.91         2.03 o
   4   1   1        254.66        252.70         6.99 o
   5   1   1        173.51        202.62        12.13 o
   6   1   1         87.01        105.62         7.21 o
   7   1   1        125.64        135.50         8.61 o
   8   1   1         49.00         76.00         8.97 o
  -8   2   1         11.16         12.11         2.77 o
  -7   2   1        121.01        122.44         7.43 o
  -6   2   1        135.45        142.05         8.27 o
  -5   2   1         17.86         22.00         2.80 o
  -4   2   1         79.35         84.52         3.05 o
  -3   2   1        739.94        770.21        17.25 o
  -2   2   1       2900.81       2871.74        67.90 o
  -1   2   1        502.38        504.61        11.19 o
   0   2   1        396.23        420.62        10.81 o
   1   2   1        500.65        511.62        12.05 o
   2   2   1       2899.20       2876.27        75.55 o
   3   2   1        742.65        752.28        17.27 o
   4   2   1         79.28         87.02         3.23 o
   5   2   1         17.57         19.43         2.94 o
   6   2   1        135.35        138.00         7.91 o
   7   2   1        121.04        121.14         7.82 o
   8   2   1         10.67         14.08         3.43 o
  -8   3   1          9.00          8.59         3.34 o
  -7   3   1         97.22         84.84         9.22 o
  -6   3   1        145.62        131.88         7.20 o
  -5   3   1        227.75        235.07         9.19 o
  -4   3   1        358.29        366.57         9.62 o
  -3   3   1       1563.85       1600.34        39.68 o
  -2   3   1        298.50        310.00         7.37 o
  -1   3   1       1458.89       1450.72        37.47 o
   0   3   1       2765.34       2973.86        89.84 o
   1   3   1       1451.46       1466.51        37.62 o
   2   3   1        297.98        309.73         7.46 o
   3   3   1       1565.30       1606.57        41.62 o
   4   3   1        359.66        385.18        10.36 o
   5   3   1        227.94        240.69         9.98 o
   6   3   1        146.77        136.48         6.92 o
   7   3   1         98.19         92.07         6.27 o
   8   3   1          9.31          8.94         3.60 o
  -8   4   1          2.27          0.42         2.86 o
  -7   4   1         27.22         40.34         7.73 o
  -6   4   1         81.94         88.48        15.50 o
  -5   4   1         36.28         55.15        16.34 o
  -4   4   1         69.65         80.57         4.88 o
  -3   4   1        204.61        226.23         7.87 o
  -2   4   1        135.86        140.58         3.71 o
  -1   4   1        768.55        790.41        20.83 o
   0   4   1          0.30          1.58         0.91 o
   1   4   1        768.80        792.56        19.88 o
   2   4   1        137.56        146.02         4.58 o
   3   4   1        205.40        225.78        10.90 o
   4   4   1         67.77         74.07         3.90 o
   5   4   1         36.30         31.66         3.18 o
   6   4   1         82.27         69.73         4.57 o
   7   4   1         27.51         36.20         6.84 o
   8   4   1          2.09          0.71         2.28 o
  -7   5   1         46.24         48.03         4.37 o
  -6   5   1         48.87         45.00         4.37 o
  -5   5   1        164.67        152.63        10.57 o
  -4   5   1         91.53         87.96         6.58 o
  -3   5   1        764.34        711.05        24.09 o
  -2   5   1        466.35        467.19        12.69 o
  -1   5   1        389.26        373.88        10.34 o
   0   5   1         10.24         15.83         1.67 o
   1   5   1        389.82        387.40        11.63 o
   2   5   1        466.27        462.81        14.05 o
   3   5   1        766.29        767.98        25.36 o
   4   5   1         93.89        106.90         6.79 o
   5   5   1        165.28        158.13         8.02 o
   6   5   1         48.38         47.17         4.82 o
   7   5   1         46.51         51.13         5.43 o
  -7   6   1         16.44         15.10         2.85 o
  -6   6   1          0.49          0.34         1.70 o
  -5   6   1         10.65         10.91         3.80 o
  -4   6   1        116.64        160.83        24.04 o
  -3   6   1        226.14        235.27        13.93 o
  -2   6   1         62.69         72.91         7.46 o
  -1   6   1          3.41          4.30         1.94 o
   0   6   1         26.88         29.70         2.48 o
   1   6   1          3.74          4.03         1.21 o
   2   6   1         62.29         53.36         4.56 o
   3   6   1        230.52        239.90        14.65 o
   4   6   1        117.64        124.15        15.05 o
   5   6   1         10.58          9.38         2.65 o
   6   6   1          0.58          0.40         2.16 o
   7   6   1         16.49         17.26         3.60 o
  -6   7   1         10.12         14.29         4.84 o
  -5   7   1          7.15          6.33         3.59 o
  -4   7   1         68.22         62.13         6.87 o
  -3   7   1        251.79        291.03        16.86 o
  -2   7   1        157.25        158.53         9.86 o
  -1   7   1        188.71        190.58         8.83 o
   0   7   1         57.29         51.62         3.97 o
   1   7   1        188.36        196.41         9.42 o
   2   7   1        156.89        163.34        10.12 o
   3   7   1        250.02        306.42        20.69 o
   4   7   1         66.44         62.84         7.68 o
   5   7   1          7.76          7.27         2.55 o
   6   7   1          9.87          6.87         3.20 o
  -6   8   1         63.55         58.21         6.29 o
  -5   8   1         42.25         49.26         5.30 o
  -4   8   1          5.55          7.60         3.79 o
  -3   8   1        145.83        137.59         9.83 o
  -2   8   1         37.97         45.37         5.47 o
  -1   8   1          0.25          5.22         3.28 o
   0   8   1         82.46         84.90         7.59 o
   1   8   1          0.21          3.12         2.50 o
   2   8   1         37.11         44.62         5.46 o
   3   8   1        144.79        141.54        10.68 o
   4   8   1          5.17          8.13         4.27 o
   5   8   1         42.35         48.45         8.06 o
   6   8   1         61.34         66.61         7.75 o
  -5   9   1         46.58         46.39         4.89 o
  -4   9   1        114.06        110.60         7.22 o
  -3   9   1        188.17        184.83        10.12 o
  -2   9   1         41.81         33.93         5.00 o
  -1   9   1          3.70         10.43         7.34 o
   0   9   1        103.45        110.48         8.20 o
   1   9   1          3.76          2.51         4.84 o
   2   9   1         41.97         42.00         7.88 o
   3   9   1        187.94        186.98        14.40 o
   4   9   1        115.68        109.64        10.12 o
   5   9   1         46.01         50.23         6.03 o
  -4  10   1          1.74         -0.10         1.54 o
  -3  10   1         27.34         27.23         4.70 o
  -2  10   1         87.43         87.75         8.68 o
  -1  10   1          6.98          3.80         5.73 o
   0  10   1         70.45         68.11         7.01 o
   1  10   1          7.35          2.62         5.57 o
   2  10   1         87.43        133.46        46.77 o
   3  10   1         27.26         24.89         4.19 o
   4  10   1          1.63          0.43         1.73 o
  -3  11   1          3.72          2.77         2.10 o
  -2  11   1         39.33         38.62         5.22 o
  -1  11   1        111.80        110.31         9.38 o
   0  11   1          0.13          5.80        11.10 o
   1  11   1        111.81         82.93        16.17 o
   2  11   1         39.68         38.36         7.02 o
   3  11   1          3.65          0.69         3.10 o
   0   0   2         84.92         89.14         3.71 o
   1   0   2          5.11          6.56         0.87 o
   2   0   2        109.15        108.17         2.70 o
   3   0   2        507.95        495.21        10.52 o
   4   0   2          0.00          1.34         0.71 o
   5   0   2        182.60        182.71         9.67 o
   6   0   2         46.03         51.69         5.42 o
   7   0   2         89.25         89.60         6.31 o
   8   0   2         27.78         30.49         4.11 o
  -8   1   2         36.79         64.08        13.09 o
  -7   1   2         91.36        100.26         6.53 o
  -6   1   2         38.69         38.90         5.27 o
  -5   1   2         23.42         34.03         4.63 o
  -4   1   2        343.95        336.37        10.55 o
  -3   1   2        765.24        776.68        17.79 o
  -2   1   2          2.79          7.14         1.11 o
  -1   1   2       4490.60       4458.68       115.73 o
   0   1   2       5608.43       5684.86       145.20 o
   1   1   2       4494.63       4307.57       107.77 o
   2   1   2          2.64          3.96         0.67 o
   3   1   2        764.29        765.02        15.24 o
   4   1   2        344.81        323.30         8.67 o
   5   1   2         22.47         22.89         3.87 o
   6   1   2         38.58         36.35         4.67 o
   7   1   2         91.77         93.34         6.50 o
   8   1   2         36.39         36.81         5.54 o
  -8   2   2         22.13         22.03         3.09 o
  -7   2   2         23.67         22.34         3.32 o
  -6   2   2        283.51        258.19        21.49 o
  -5   2   2         41.35         43.39         3.61 o
  -4   2   2         61.33         57.03         2.57 o
  -3   2   2       2428.52       2485.99        57.16 o
  -2   2   2        770.82        807.22        17.55 o
  -1   2   2       1353.48       1327.81        28.90 o
   0   2   2         56.30         54.87         1.46 o
   1   2   2       1347.93       1352.67        32.91 o
   2   2   2        764.90        799.96        19.41 o
   3   2   2       2420.20       2470.81        62.85 o
   4   2   2         60.15         59.73         2.94 o
   5   2   2         42.41         41.09         3.66 o
   6   2   2        284.72        281.27        12.52 o
   7   2   2         23.99         21.82         3.98 o
   8   2   2         21.95         25.45         4.14 o
  -8   3   2         23.21         23.90         3.67 o
  -7   3   2         37.16         39.15         4.66 o
  -6   3   2        166.63        157.10         8.06 o
  -5   3   2         22.70         19.88         3.45 o
  -4   3   2         23.13         22.12         1.68 o
  -3   3   2         36.23         35.07         1.92 o
  -2   3   2         65.51         72.01         2.38 o
  -1   3   2        177.96        175.67         4.32 o
   0   3   2       1022.52       1066.82        27.10 o
   1   3   2        181.24        184.57         4.65 o
   2   3   2         66.61         73.17         2.99 o
   3   3   2         36.66         33.99         1.71 o
   4   3   2         23.83         23.34         2.11 o
   5   3   2         23.86         22.70         2.93 o
   6   3   2        167.73        167.96         8.83 o
   7   3   2         37.37         41.00         5.25 o
   8   3   2         22.61         25.01         4.79 o
  -7   4   2          4.28          2.16         1.72 o
  -6   4   2         59.84         55.64         4.16 o
  -5   4   2        243.04        244.10        12.86 o
  -4   4   2        150.58        140.64         6.64 o
  -3   4   2        794.07        838.79        20.38 o
  -2   4   2        583.47        601.45        15.12 o
  -1   4   2        452.37        446.59        11.02 o
   0   4   2         75.23         81.29         3.11 o
   1   4   2        449.60        447.91        10.68 o
   2   4   2        580.15        611.65        16.54 o
   3   4   2        794.24        849.13        23.77 o
   4   4   2        150.48        144.24         5.96 o
   5   4   2        242.62        246.46        10.32 o
   6   4   2         61.18         60.21         5.48 o
   7   4   2          4.83          2.42         2.24 o
  -7   5   2         88.21         81.94         7.46 o
  -6   5   2         10.00         10.33         2.42 o
  -5   5   2        110.14         96.56         6.26 o
  -4   5   2        883.40        870.98        45.31 o
  -3   5   2        357.23        338.86        14.66 o
  -2   5   2         87.78         98.58         7.69 o
  -1   5   2        128.26        131.92         4.49 o
   0   5   2        915.31        947.41        27.17 o
   1   5   2        128.12        135.10         4.52 o
   2   5   2         87.22         96.61         4.77 o
   3   5   2        357.52        357.45        15.02 o
   4   5   2        886.02        897.93        31.67 o
   5   5   2        110.72        114.23         6.16 o
   6   5   2          9.92          8.02         3.64 o
   7   5   2         88.25         90.96         8.37 o
  -7   6   2          1.74          3.15         3.33 o
  -6   6   2          1.40          1.35         2.61 o
  -5   6   2         13.58         10.78         3.30 o
  -4   6   2         66.42         69.24         6.95 o
  -3   6   2        598.06        631.51        29.82 o
  -2   6   2        216.52        220.61        12.55 o
  -1   6   2        476.71        493.81        17.75 o
   0   6   2          5.15          7.33         1.60 o
   1   6   2        476.73        513.75        31.24 o
   2   6   2        217.34        229.50        18.39 o
   3   6   2        599.26        579.13        39.01 o
   4   6   2         66.27         65.29         6.04 o
   5   6   2         13.83         17.16         3.93 o
   6   6   2          1.46          1.59         1.93 o
   7   6   2          2.04          1.56         2.80 o
  -6   7   2          2.47          1.71         2.50 o
  -5   7   2         66.56         65.40         5.87 o
  -4   7   2        753.69        772.53        37.85 o
  -3   7   2         23.27         23.90         4.54 o
  -2   7   2          1.35          0.98         2.47 o
  -1   7   2         10.38         12.28         2.75 o
   0   7   2         70.73         71.58         4.81 o
   1   7   2         10.47         16.06         3.19 o
   2   7   2          1.53          1.68         3.06 o
   3   7   2         23.12         19.53         3.72 o
   4   7   2        751.97        712.04        34.82 o
   5   7   2         66.79         64.12         5.83 o
   6   7   2          2.54          1.70         2.80 o
  -6   8   2         26.78         30.44         5.06 o
  -5   8   2         45.17         42.16         4.44 o
  -4   8   2         39.79         43.09         4.88 o
  -3   8   2        119.06        116.45         7.96 o
  -2   8   2        248.65        259.19        12.74 o
  -1   8   2         99.85        104.64         7.32 o
   0   8   2         43.48         47.53         5.19 o
   1   8   2        101.97        107.58         7.14 o
   2   8   2        251.84        262.49        16.60 o
   3   8   2        118.68        117.16        12.30 o
   4   8   2         40.30         42.48         7.32 o
   5   8   2         45.86         43.54         6.65 o
   6   8   2         26.52         35.78         7.22 o
  -5   9   2          2.14          5.72         3.84 o
  -4   9   2         56.32         58.20         4.95 o
  -3   9   2         47.82         51.57         4.96 o
  -2   9   2         65.51         62.96         4.70 o
  -1   9   2         67.58        182.96        68.26 o
   0   9   2        194.72        182.55        13.92 o
   1   9   2         69.06         60.00         6.37 o
   2   9   2         64.79         66.10         9.41 o
   3   9   2         47.95         51.69         7.88 o
   4   9   2         55.86         59.24         8.85 o
   5   9   2          2.27          1.01         3.92 o
  -4  10   2         29.10         22.39         6.06 o
  -3  10   2         47.14         43.11         5.03 o
  -2  10   2         35.22         34.83         4.10 o
  -1  10   2         84.60         92.83        13.79 o
   0  10   2          3.88          7.80         4.34 o
   1  10   2         85.06         81.79        12.28 o
   2  10   2         36.21         36.64        16.99 o
   3  10   2         47.03         42.66         7.52 o
   4  10   2         28.07         33.63         5.60 o
  -2  11   2         11.92         14.43         2.87 o
  -1  11   2         71.35         77.48         7.09 o
   0  11   2         47.90         46.07        17.69 o
   1  11   2         71.07         41.13        26.58 o
   2  11   2         12.01         14.94         4.56 o
   1   0   3         16.14         16.82         0.94 o
   2   0   3          5.40          7.22         0.88 o
   3   0   3         35.76         34.52         1.54 o
   4   0   3         10.49         10.25         1.26 o
   5   0   3       1785.81       1861.76        71.93 o
   6   0   3        100.55         96.82         6.39 o
   7   0   3          2.68          4.56         2.54 o
   8   0   3         39.24         39.78         4.45 o
  -8   1   3         26.40         25.99         3.69 o
  -7   1   3          9.09          8.82         2.92 o
  -6   1   3        156.06        161.84         8.58 o
  -5   1   3         72.65         71.27         4.63 o
  -4   1   3         10.53         10.61         1.25 o
  -3   1   3        448.52        453.87         9.30 o
  -2   1   3        802.73        802.64        16.88 o
  -1   1   3       2118.80       2062.51        45.04 o
   0   1   3       2039.62       2001.47        46.81 o
   1   1   3       2116.73       2011.22        47.04 o
   2   1   3        806.44        770.90        15.18 o
   3   1   3        452.99        437.55         9.08 o
   4   1   3         10.41         10.49         1.55 o
   5   1   3         73.29         85.31         6.16 o
   6   1   3        155.14        161.79         8.67 o
   7   1   3          9.10          9.58         2.97 o
   8   1   3         26.28         28.14         3.76 o
  -8   2   3         63.45         65.72         9.93 o
  -7   2   3         61.84         57.83         5.31 o
  -6   2   3         86.23         81.75         7.26 o
  -5   2   3         62.37         61.63         3.60 o
  -4   2   3         77.07         74.85         3.00 o
  -3   2   3        322.89        338.03         7.48 o
  -2   2   3       2445.61       2485.63        60.08 o
  -1   2   3       2364.09       2286.24        50.81 o
   0   2   3        714.47        733.06        15.40 o
   1   2   3       2357.69       2281.25        56.43 o
   2   2   3       2452.55       2359.49        51.68 o
   3   2   3        319.58        336.41         8.07 o
   4   2   3         75.98         75.83         4.22 o
   5   2   3         62.00         60.63         4.90 o
   6   2   3         86.63         91.82         6.51 o
   7   2   3         61.10         64.33         6.14 o
   8   2   3         61.97         69.15         4.97 o
  -8   3   3         44.77         55.55         9.05 o
  -7   3   3         31.80         39.69         5.47 o
  -6   3   3        244.67        219.21        13.25 o
  -5   3   3        151.77        159.97         7.95 o
  -4   3   3         59.57         62.17         3.64 o
  -3   3   3        307.31        349.00         8.63 o
  -2   3   3        342.52        333.85         8.27 o
  -1   3   3       2131.24       2137.79        48.96 o
   0   3   3         18.63         19.55         0.95 o
   1   3   3       2125.93       2213.07        59.63 o
   2   3   3        341.29        324.98         8.36 o
   3   3   3        303.74        325.29        10.15 o
   4   3   3         59.11         55.32         3.12 o
   5   3   3        153.84        147.86         7.14 o
   6   3   3        244.41        232.89        13.02 o
   7   3   3         32.53         35.71         4.31 o
   8   3   3         45.07         45.20         4.25 o
  -7   4   3          7.15          3.00         1.80 o
  -6   4   3         49.04         53.25         4.12 o
  -5   4   3        307.62        293.18        11.90 o
  -4   4   3        528.21        517.66        18.13 o
  -3   4   3        158.09        169.04         5.12 o
  -2   4   3        755.15        751.06        18.10 o
  -1   4   3       1448.55       1514.67        42.63 o
   0   4   3         50.19         50.96         2.44 o
   1   4   3       1455.01       1519.56        42.72 o
   2   4   3        761.39        769.12        20.20 o
   3   4   3        157.85        176.95         6.35 o
   4   4   3        529.33        544.50        19.64 o
   5   4   3        308.83        308.51        13.66 o
   6   4   3         49.23         55.35         5.63 o
   7   4   3          7.06          6.19         2.70 o
  -7   5   3          4.26          3.17         1.68 o
  -6   5   3         16.64         17.91         2.80 o
  -5   5   3         98.29         91.45         5.90 o
  -4   5   3        257.19        248.65        11.21 o
  -3   5   3         42.93         42.05         3.16 o
  -2   5   3        129.39        126.53         4.68 o
  -1   5   3         99.00        110.45         3.73 o
   0   5   3          1.72          1.59         0.93 o
   1   5   3         99.14        114.05         4.31 o
   2   5   3        132.05        131.68         5.17 o
   3   5   3         43.01         42.77         4.32 o
   4   5   3        255.78        253.59        11.57 o
   5   5   3         99.57        102.89         6.48 o
   6   5   3         16.18         18.53         3.58 o
   7   5   3          4.45          6.33         4.02 o
  -6   6   3         56.11         50.61         6.76 o
  -5   6   3          8.66          7.38         2.53 o
  -4   6   3         68.87         72.10         5.47 o
  -3   6   3        134.97        133.74         6.63 o
  -2   6   3        131.27        131.02         6.32 o
  -1   6   3        350.88        350.29        11.91 o
   0   6   3         20.69         26.40         2.23 o
   1   6   3        351.62        349.13        11.91 o
   2   6   3        132.41        123.06         6.79 o
   3   6   3        135.36        125.93         7.59 o
   4   6   3         70.27         63.17         5.68 o
   5   6   3          8.25          4.13         2.86 o
   6   6   3         55.70         53.11         4.45 o
   7   6   3          0.74          0.35         2.43 o
  -6   7   3         26.43         23.79         4.28 o
  -5   7   3         57.08         50.32         4.52 o
  -4   7   3        101.80        102.33         6.73 o
  -3   7   3         82.02         76.70         5.74 o
  -2   7   3         28.09         33.02         3.58 o
  -1   7   3         26.73         26.19         3.48 o
   0   7   3          1.08          2.29         1.92 o
   1   7   3         26.87         27.20         3.10 o
   2   7   3         28.15         31.18         4.46 o
   3   7   3         81.79         75.73         6.72 o
   4   7   3        102.95        118.40        16.54 o
   5   7   3         57.02         58.41         8.98 o
   6   7   3         26.21         30.09         4.80 o
  -5   8   3          3.33          2.00         1.97 o
  -4   8   3         84.21         78.25         6.17 o
  -3   8   3        167.63        164.65        10.83 o
  -2   8   3        179.87        168.68         9.63 o
  -1   8   3        107.20        107.32         9.18 o
   0   8   3         14.62         11.13         2.96 o
   1   8   3        107.99        107.54         8.30 o
   2   8   3        178.14        181.03        15.94 o
   3   8   3        168.51        160.02        13.86 o
   4   8   3         83.72         86.62         9.32 o
   5   8   3          3.01          1.44         2.06 o
  -5   9   3         20.50         22.79         5.90 o
  -4   9   3         21.75         20.41         4.58 o
  -3   9   3         66.81         58.83         7.31 o
  -2   9   3         13.09         29.56        14.23 o
  -1   9   3        377.76        357.69        24.64 o
   0   9   3         25.54         26.90        10.18 o
   1   9   3        377.33        349.15        23.59 o
   2   9   3         13.04         11.45         5.74 o
   3   9   3         67.37         67.40         9.55 o
   4   9   3         21.45         21.34         5.51 o
   5   9   3         19.89         23.09         5.18 o
  -4  10   3          1.08          0.27         2.44 o
  -3  10   3         46.44         45.16         6.88 o
  -2  10   3         23.80         21.54         4.95 o
  -1  10   3         87.75         92.94        20.45 o
   0  10   3         20.07         33.11         9.25 o
   1  10   3         86.77         71.39        11.40 o
   2  10   3         23.91         22.16         5.49 o
   3  10   3         45.78         44.85         8.10 o
   4  10   3          1.17          0.30         3.09 o
  -2  11   3         23.27         23.98         7.38 o
  -1  11   3         37.45         37.28         8.02 o
   0  11   3         20.55         24.44         9.18 o
   1  11   3         37.69         43.69        27.29 o
   2  11   3         22.43         19.70         4.61 o
   0   0   4       2472.76       2456.64        84.06 o
   1   0   4         48.36         51.96         1.67 o
   2   0   4         69.09         71.79         2.40 o
   3   0   4         84.84         85.89         2.52 o
   4   0   4        183.29        168.21         5.13 o
   5   0   4        800.24        817.58        31.88 o
   6   0   4        288.86        261.04        11.77 o
   7   0   4         32.34         26.34         3.43 o
   8   0   4         56.41         66.17         9.50 o
  -8   1   4         42.33         48.79         7.98 o
  -7   1   4         79.39         74.29         6.33 o
  -6   1   4        105.28         95.98         6.02 o
  -5   1   4         47.71         46.69         3.64 o
  -4   1   4         68.79         66.79         2.67 o
  -3   1   4        272.23        277.69         6.14 o
  -2   1   4        117.62        121.69         3.05 o
  -1   1   4        325.65        317.29         7.32 o
   0   1   4        150.93        135.46         3.46 o
   1   1   4        329.89        318.26         6.65 o
   2   1   4        119.34        120.19         3.07 o
   3   1   4        270.75        263.47         6.04 o
   4   1   4         69.23         63.54         2.76 o
   5   1   4         49.96         53.95         5.05 o
   6   1   4        106.85        103.80         7.23 o
   7   1   4         78.51         73.67         5.97 o
   8   1   4         43.36         46.30         5.74 o
  -7   2   4         73.73         74.52        10.49 o
  -6   2   4         23.23         17.15         2.91 o
  -5   2   4        305.84        269.21        14.20 o
  -4   2   4        192.80        187.38         6.48 o
  -3   2   4         74.93         73.77         2.16 o
  -2   2   4        752.54        758.84        15.72 o
  -1   2   4        291.66        295.28         8.84 o
   0   2   4          8.06          9.37         0.86 o
   1   2   4        288.69        294.45         7.09 o
   2   2   4        750.24        724.64        15.39 o
   3   2   4         74.52         72.87         2.69 o
   4   2   4        194.04        200.13         8.26 o
   5   2   4        307.81        291.85        11.29 o
   6   2   4         24.40         27.63         4.52 o
   7   2   4         73.60         73.05         5.55 o
  -7   3   4         20.85         22.83         6.84 o
  -6   3   4         78.01         67.03         4.81 o
  -5   3   4        154.68        135.53         8.05 o
  -4   3   4        123.28        128.91         6.52 o
  -3   3   4         21.95         25.07         1.63 o
  -2   3   4       1963.63       2020.95        47.41 o
  -1   3   4       1513.91       1535.55        33.49 o
   0   3   4         50.10         53.71         1.74 o
   1   3   4       1523.14       1551.09        39.60 o
   2   3   4       1950.49       2045.61        56.28 o
   3   3   4         21.74         24.37         1.68 o
   4   3   4        124.99        136.65         7.07 o
   5   3   4        155.91        145.97         7.67 o
   6   3   4         79.79         72.30         5.97 o
   7   3   4         21.01         18.11         3.46 o
  -7   4   4          3.50          0.78         1.71 o
  -6   4   4         27.56         23.66         2.56 o
  -5   4   4          6.55          8.71         2.20 o
  -4   4   4        113.10        107.87         5.43 o
  -3   4   4          4.51          4.21         1.94 o
  -2   4   4        310.99        315.60         8.73 o
  -1   4   4         72.92         73.85         3.02 o
   0   4   4        626.06        666.30        18.34 o
   1   4   4         73.33         69.66         3.16 o
   2   4   4        305.77        312.33         9.74 o
   3   4   4          4.83          7.20         2.49 o
   4   4   4        113.97        128.19         6.92 o
   5   4   4          6.29         16.62         3.49 o
   6   4   4         27.94         25.95         4.24 o
   7   4   4          3.76          5.68         3.49 o
  -6   5   4          3.58          1.12         2.23 o
  -5   5   4         17.51         14.82         3.97 o
  -4   5   4        266.66        277.31        14.08 o
  -3   5   4        112.81        121.18         9.45 o
  -2   5   4        151.67        162.64         7.58 o
  -1   5   4        253.80        263.20         9.44 o
   0   5   4        151.48        148.01         5.51 o
   1   5   4        249.59        252.46        10.50 o
   2   5   4        150.59        176.63        18.14 o
   3   5   4        114.63        109.57         7.78 o
   4   5   4        265.58        282.94        12.36 o
   5   5   4         17.57         17.14         3.41 o
   6   5   4          3.39          1.48         1.93 o
   7   5   4         20.06         17.88         3.71 o
  -6   6   4         23.01         27.52         5.81 o
  -5   6   4         23.64         23.36         9.74 o
  -4   6   4         38.78         34.79         5.48 o
  -3   6   4         21.38         24.53         4.11 o
  -2   6   4        544.22        538.30        27.13 o
  -1   6   4        217.61        211.64         8.64 o
   0   6   4         50.81         48.03         3.52 o
   1   6   4        216.79        211.33         8.81 o
   2   6   4        543.66        533.80        24.39 o
   3   6   4         21.77         24.77         4.40 o
   4   6   4         38.42         33.52         3.62 o
   5   6   4         24.18         17.25         3.12 o
   6   6   4         22.88         21.67         3.53 o
  -6   7   4         38.48         49.17         7.63 o
  -5   7   4         26.13         29.19         4.53 o
  -4   7   4         64.47         70.14         8.05 o
  -3   7   4         25.72         24.58         5.22 o
  -2   7   4         87.50         90.22         6.02 o
  -1   7   4         81.08         69.09         5.26 o
   0   7   4        197.57        196.07         9.98 o
   1   7   4         81.92         82.47         6.00 o
   2   7   4         87.58         86.15         5.95 o
   3   7   4         26.25         22.28         3.73 o
   4   7   4         66.09         59.35         5.65 o
   5   7   4         26.23         30.34         4.82 o
   6   7   4         38.57         46.33         5.38 o
  -5   8   4          9.17         12.77         5.79 o
  -4   8   4         13.37         41.87        24.64 o
  -3   8   4          0.47          1.33         3.61 o
  -2   8   4         89.72         88.22         9.72 o
  -1   8   4         57.14         59.75         7.12 o
   0   8   4        131.83        130.03         9.59 o
   1   8   4         58.22        108.84        70.02 o
   2   8   4         90.86        105.90        13.17 o
   3   8   4          0.47         10.18         8.15 o
   4   8   4         13.70         14.26         4.41 o
   5   8   4          8.72         12.02         3.84 o
  -4   9   4         24.20         28.72         4.85 o
  -3   9   4         19.10         18.80         4.42 o
  -2   9   4        243.25        263.83        20.25 o
  -1   9   4        164.26        147.36        14.02 o
   0   9   4          4.42         13.82        12.09 o
   1   9   4        165.27        164.69        25.88 o
   2   9   4        246.95        284.78        21.32 o
   3   9   4         18.96         45.66        19.06 o
   4   9   4         23.43         39.15         6.89 o
  -3  10   4          0.61          0.89         3.97 o
  -2  10   4         30.21         25.84         5.93 o
  -1  10   4          5.03          3.80         4.36 o
   0  10   4          8.92         10.14         4.62 o
   1  10   4          4.71          0.37         2.04 o
   2  10   4         30.61         29.11         5.65 o
   3  10   4          0.67          0.99         3.11 o
  -1  11   4         78.55         83.03        11.49 o
   0  11   4         20.19         27.78         9.17 o
   1  11   4         77.36         95.11        11.22 o
   1   0   5        735.55        726.17        16.64 o
   2   0   5       1675.77       1635.01        39.00 o
   3   0   5         85.49         82.82         3.33 o
   4   0   5          0.13          0.41         1.46 o
   5   0   5        157.38        149.94        13.92 o
   6   0   5          0.10          0.50         2.56 o
   7   0   5        177.04        182.82        13.73 o
  -7   1   5         25.51         30.41         8.06 o
  -6   1   5         68.29         63.45         5.64 o
  -5   1   5        344.88        311.17        26.56 o
  -4   1   5        120.24        127.81         5.24 o
  -3   1   5         91.71         95.17         2.82 o
  -2   1   5        581.08        611.35        14.13 o
  -1   1   5         97.56         90.24         2.77 o
   0   1   5        201.05        185.78         4.59 o
   1   1   5         96.26         91.46         2.68 o
   2   1   5        584.86        596.09        12.91 o
   3   1   5         90.78         95.00         3.13 o
   4   1   5        119.80        116.25         5.42 o
   5   1   5        346.18        307.00        28.86 o
   6   1   5         67.81         58.76         5.05 o
   7   1   5         25.78         21.68         3.97 o
  -7   2   5         88.93         94.44        11.95 o
  -6   2   5          5.17          4.08         3.15 o
  -5   2   5         91.96         81.02         5.97 o
  -4   2   5         37.43         38.31         3.18 o
  -3   2   5        273.94        259.71         6.95 o
  -2   2   5        116.07        115.87         3.43 o
  -1   2   5        755.91        744.00        17.58 o
   0   2   5         21.64         20.29         1.21 o
   1   2   5        751.21        712.15        16.27 o
   2   2   5        115.43        111.20         2.96 o
   3   2   5        273.36        263.42         7.98 o
   4   2   5         36.92         36.92         2.75 o
   5   2   5         93.42         86.02         5.91 o
   6   2   5          5.28          6.20         2.60 o
   7   2   5         88.01         82.19        10.47 o
  -7   3   5          3.03          6.46         4.02 o
  -6   3   5         12.11         12.39         3.60 o
  -5   3   5        173.99        177.38         8.74 o
  -4   3   5         71.14         73.70        10.46 o
  -3   3   5         97.26        103.15         4.31 o
  -2   3   5        450.39        431.64        11.11 o
  -1   3   5        451.94        516.83        16.84 o
   0   3   5          0.63          3.00         1.35 o
   1   3   5        457.83        471.29        11.43 o
   2   3   5        451.04        433.54        10.66 o
   3   3   5         96.93        104.90         4.12 o
   4   3   5         71.93         67.42         6.16 o
   5   3   5        171.74        161.64         8.43 o
   6   3   5         12.43         12.61         2.85 o
   7   3   5          3.03          3.41         2.25 o
  -7   4   5         20.16         24.38         6.09 o
  -6   4   5         34.84         34.63         3.74 o
  -5   4   5        203.40        238.40        18.76 o
  -4   4   5         95.16         94.03         6.51 o
  -3   4   5        247.51        291.89        36.64 o
  -2   4   5        262.02        251.48        10.17 o
  -1   4   5         13.85         13.51         1.76 o
   0   4   5          8.76         12.31         1.98 o
   1   4   5         13.68         14.72         2.15 o
   2   4   5        260.25        252.43         9.48 o
   3   4   5        245.45        240.28        10.17 o
   4   4   5         95.12         91.41         5.97 o
   5   4   5        202.85        202.00         9.69 o
   6   4   5         35.20         33.36         3.60 o
   7   4   5         19.95         19.99         4.56 o
  -6   5   5         52.85         52.19         4.90 o
  -5   5   5         64.98         68.01         6.97 o
  -4   5   5         61.12         60.27         5.33 o
  -3   5   5         28.33         30.01         4.23 o
  -2   5   5       1096.45       1124.82        42.57 o
  -1   5   5        288.02        268.50         9.75 o
   0   5   5         39.29         41.85         2.90 o
   1   5   5        284.70        281.91        19.16 o
   2   5   5       1099.95       1156.46        42.91 o
   3   5   5         27.78         29.74         3.51 o
   4   5   5         62.01         62.62         5.01 o
   5   5   5         63.94         76.20        10.38 o
   6   5   5         53.54         48.92         4.81 o
  -6   6   5         45.75         42.90         6.20 o
  -5   6   5         12.08         15.28         3.48 o
  -4   6   5         55.04         53.64         4.86 o
  -3   6   5         77.29         79.73         5.53 o
  -2   6   5        338.30        336.79        13.58 o
  -1   6   5         23.44         20.38         2.90 o
   0   6   5         12.79         27.62         8.51 o
   1   6   5         24.31         28.32         4.23 o
   2   6   5        337.11        347.40        15.13 o
   3   6   5         76.22         82.63         6.22 o
   4   6   5         54.91         56.13         4.60 o
   5   6   5         12.03         18.94         3.11 o
   6   6   5         45.96         41.15         6.74 o
  -6   7   5         38.80         41.08         6.43 o
  -5   7   5         18.13         21.97         6.30 o
  -4   7   5          2.23          3.90         3.37 o
  -3   7   5         17.45         16.18         3.42 o
  -2   7   5        670.61        676.08        33.12 o
  -1   7   5        254.99        272.93        14.94 o
   0   7   5        197.04        217.48        14.71 o
   1   7   5        257.56        261.33        14.21 o
   2   7   5        672.04        680.36        43.09 o
   3   7   5         17.80         17.72         3.41 o
   4   7   5          2.20         10.49         6.14 o
   5   7   5         17.96         18.33         3.20 o
   6   7   5         38.94         29.33        13.13 o
  -5   8   5         32.41         32.17         9.48 o
  -4   8   5          1.87          1.34         4.33 o
  -3   8   5         37.40         33.18         5.68 o
  -2   8   5          3.07          1.09         3.57 o
  -1   8   5         12.55         12.46         6.86 o
   0   8   5        210.32        223.00        11.52 o
   1   8   5         12.90         11.16         3.31 o
   2   8   5          2.84          2.09         1.88 o
   3   8   5         37.79         36.13         4.53 o
   4   8   5          1.80          0.74         2.20 o
   5   8   5         32.65         40.46         4.29 o
  -4   9   5          7.94          4.81         3.24 o
  -3   9   5         48.36         43.93        11.07 o
  -2   9   5         27.62         28.04         7.72 o
  -1   9   5         13.03          9.61         4.39 o
   0   9   5          7.47          6.71         4.32 o
   1   9   5         13.20          9.67         3.81 o
   2   9   5         27.48         28.60         5.45 o
   3   9   5         48.05         52.96         7.60 o
   4   9   5          7.47          8.89         4.68 o
  -3  10   5         36.82         42.96         9.11 o
  -2  10   5         15.48         15.70        12.71 o
  -1  10   5         27.99         22.88         7.75 o
   0  10   5          1.04          0.13         2.32 o
   1  10   5         28.27         25.26        10.15 o
   2  10   5         15.72         13.47         4.14 o
   3  10   5         36.77         43.03         5.58 o
   0   0   6         79.73         78.88         3.94 o
   1   0   6        216.44        213.55         5.38 o
   2   0   6         36.95         35.22         1.92 o
   3   0   6          8.12          8.38         1.79 o
   4   0   6        148.24        162.31         7.81 o
   5   0   6        300.94        303.89        15.55 o
   6   0   6         88.35         89.12         6.78 o
   7   0   6          0.02          0.11         2.03 o
  -7   1   6         19.17         20.68         4.59 o
  -6   1   6         37.61         24.00         6.62 o
  -5   1   6        281.39        232.28        21.16 o
  -4   1   6        103.42         95.00         6.09 o
  -3   1   6         73.64         75.43         3.81 o
  -2   1   6        767.17        777.30        18.40 o
  -1   1   6         59.69         58.73         2.22 o
   0   1   6          8.29         10.09         1.16 o
   1   1   6         60.01         58.18         2.40 o
   2   1   6        763.07        768.54        18.01 o
   3   1   6         72.34         67.04         4.02 o
   4   1   6        102.89        113.83         8.94 o
   5   1   6        279.15        280.05        14.65 o
   6   1   6         38.38         38.84         4.53 o
   7   1   6         20.04         24.10         3.60 o
  -7   2   6         55.09         67.68         7.34 o
  -6   2   6          7.79          6.07         3.31 o
  -5   2   6        312.85        277.14        24.59 o
  -4   2   6        240.38        234.07        11.48 o
  -3   2   6        380.11        361.35        14.05 o
  -2   2   6          2.92          5.99         1.36 o
  -1   2   6         72.38         66.88         2.67 o
   0   2   6        339.11        333.27         8.33 o
   1   2   6         72.29         68.79         2.61 o
   2   2   6          3.03          8.12         1.62 o
   3   2   6        379.06        378.59        15.10 o
   4   2   6        240.80        212.39        20.02 o
   5   2   6        313.82        328.75        17.04 o
   6   2   6          8.28          9.61         3.97 o
   7   2   6         56.11         63.98         5.34 o
  -7   3   6         20.97         16.67         6.75 o
  -6   3   6         32.74         33.84         4.45 o
  -5   3   6         18.28         19.43         3.77 o
  -4   3   6        181.73        175.42        13.76 o
  -3   3   6         18.58         19.11         3.05 o
  -2   3   6        140.16        130.93         7.67 o
  -1   3   6        410.48        404.21        16.77 o
   0   3   6         19.66         21.50         2.51 o
   1   3   6        407.87        395.54        13.79 o
   2   3   6        140.59        131.49         7.04 o
   3   3   6         18.14         19.81         2.54 o
   4   3   6        180.65        172.54        10.17 o
   5   3   6         18.83         21.42         4.19 o
   6   3   6         33.06         35.35         4.47 o
   7   3   6         21.37         21.68         4.19 o
  -6   4   6         15.04         20.11         7.06 o
  -5   4   6        202.37        196.24        15.94 o
  -4   4   6         40.78         41.60         6.20 o
  -3   4   6         33.93         36.34         4.10 o
  -2   4   6         26.84         34.52         4.69 o
  -1   4   6        457.25        422.75        18.25 o
   0   4   6        669.59        633.23        26.82 o
   1   4   6        456.55        428.99        18.86 o
   2   4   6         27.54         29.97         3.90 o
   3   4   6         33.57         35.54         4.63 o
   4   4   6         40.58         37.45         7.16 o
   5   4   6        202.13        196.66        13.16 o
   6   4   6         15.53         16.54         4.39 o
  -6   5   6         71.42         81.95         8.76 o
  -5   5   6        113.23        118.41        11.45 o
  -4   5   6        115.26        115.19         8.09 o
  -3   5   6         10.79         14.27         3.66 o
  -2   5   6         74.03         74.87         6.02 o
  -1   5   6        687.72        672.03        27.75 o
   0   5   6        774.39        747.54        47.17 o
   1   5   6        688.08        724.66        33.08 o
   2   5   6         72.54         80.87         4.99 o
   3   5   6          9.89         22.68        10.54 o
   4   5   6        114.27        105.22         6.72 o
   5   5   6        113.71         98.89         6.66 o
   6   5   6         71.93         86.19        10.61 o
  -6   6   6          2.35          6.40         2.81 o
  -5   6   6          2.41          2.33         2.94 o
  -4   6   6         24.31         26.34         3.68 o
  -3   6   6          8.02         10.31         3.01 o
  -2   6   6        159.37        151.33         8.44 o
  -1   6   6         12.26         17.32         2.81 o
   0   6   6         16.98         15.67         2.92 o
   1   6   6         11.37         15.36         3.07 o
   2   6   6        157.75        166.56         9.35 o
   3   6   6          8.05         15.48         4.32 o
   4   6   6         24.05         28.90         4.15 o
   5   6   6          2.24          4.52         2.21 o
   6   6   6          2.38          3.44         3.79 o
  -5   7   6         32.66         41.86        16.72 o
  -4   7   6         40.65         45.51         5.58 o
  -3   7   6         43.50         40.69         4.60 o
  -2   7   6        130.49        111.45        13.66 o
  -1   7   6        418.69        387.50        20.59 o
   0   7   6        126.11        126.06         9.75 o
   1   7   6        419.03        399.00        17.24 o
   2   7   6        131.90        125.92         6.70 o
   3   7   6         44.85         44.50         4.67 o
   4   7   6         41.57         42.76         3.86 o
   5   7   6         32.11         28.64         9.21 o
  -4   8   6         22.31         22.15         5.05 o
  -3   8   6         65.67         57.44        14.70 o
  -2   8   6         44.26         35.10         4.49 o
  -1   8   6         72.24         67.17         6.39 o
   0   8   6         65.48         63.35         5.65 o
   1   8   6         73.79         91.65        24.02 o
   2   8   6         44.70         39.87         4.20 o
   3   8   6         65.93         78.94         6.67 o
   4   8   6         21.20         32.60        10.44 o
  -3   9   6          0.77          0.20         1.61 o
  -2   9   6         22.17         29.79         5.93 o
  -1   9   6         29.43         29.97         5.39 o
   0   9   6         48.26         46.37         8.34 o
   1   9   6         30.02         20.34         7.07 o
   2   9   6         22.79         23.40         3.19 o
   3   9   6          0.73          0.32         1.47 o
  -2  10   6          4.44          3.53        11.64 o
  -1  10   6         16.95         17.45         7.02 o
   0  10   6        130.58         91.89        64.05 o
   1  10   6         17.46         14.64         3.55 o
   2  10   6          4.70         15.01         5.08 o
   1   0   7        214.37        208.57         6.38 o
   2   0   7        388.01        394.87        12.90 o
   3   0   7        217.90        232.77         9.44 o
   4   0   7         40.62         50.20         4.27 o
   5   0   7        194.45        179.06        16.10 o
   6   0   7         75.09         90.25        22.22 o
   7   0   7          0.08         -0.65         2.66 o
  -7   1   7          8.01          8.69         3.44 o
  -6   1   7         69.38         70.41         8.07 o
  -5   1   7          8.95         11.76         3.23 o
  -4   1   7         24.20         21.89         3.77 o
  -3   1   7        140.32        141.56         6.94 o
  -2   1   7        278.98        271.28        10.05 o
  -1   1   7         10.75         10.95         1.46 o
   0   1   7        362.48        344.95         9.93 o
   1   1   7         10.21         20.46         4.01 o
   2   1   7        275.68        256.33         9.37 o
   3   1   7        142.39        145.34         7.85 o
   4   1   7         24.08         27.12         3.72 o
   5   1   7          9.12         10.16         2.71 o
   6   1   7         69.23         66.04         6.72 o
   7   1   7          7.82          6.74         2.90 o
  -6   2   7         72.55         70.61        14.78 o
  -5   2   7         11.66         10.21         3.33 o
  -4   2   7         82.48         82.69         5.95 o
  -3   2   7        173.86        177.61         8.45 o
  -2   2   7        533.99        582.39        24.90 o
  -1   2   7         31.80         31.10         3.44 o
   0   2   7         12.67         14.52         1.76 o
   1   2   7         31.41         29.15         2.49 o
   2   2   7        533.48        531.49        21.94 o
   3   2   7        172.59        175.25         8.66 o
   4   2   7         83.19         77.47         6.31 o
   5   2   7         11.91         17.46         4.59 o
   6   2   7         72.75         76.85         5.90 o
  -6   3   7          3.23         -0.01         2.74 o
  -5   3   7         22.15         21.23         3.84 o
  -4   3   7         59.87         60.58         6.61 o
  -3   3   7         40.61         39.01         4.28 o
  -2   3   7          1.83          2.09         2.53 o
  -1   3   7        100.96         98.17         6.37 o
   0   3   7         65.97         60.02         4.71 o
   1   3   7         98.16         84.78         5.36 o
   2   3   7          1.73          2.66         2.41 o
   3   3   7         41.58         41.94         4.69 o
   4   3   7         58.92         51.91         5.61 o
   5   3   7         22.57         22.08         3.72 o
   6   3   7          2.98          6.27         2.84 o
  -6   4   7          1.32          0.24         2.06 o
  -5   4   7         22.68         19.05         4.64 o
  -4   4   7         60.14         48.11         8.35 o
  -3   4   7         28.47         37.28         4.44 o
  -2   4   7         26.45         49.49        13.47 o
  -1   4   7         90.82         78.83         5.95 o
   0   4   7          3.30          3.01         2.09 o
   1   4   7         89.06         80.46         6.07 o
   2   4   7         26.65         31.82         4.17 o
   3   4   7         28.19         30.41         3.80 o
   4   4   7         60.61         58.45         7.31 o
   5   4   7         21.79         20.12         4.75 o
   6   4   7          1.34          1.67         2.61 o
  -6   5   7         10.44          8.90         5.50 o
  -5   5   7          2.19          0.80         2.64 o
  -4   5   7         71.56         58.59        12.48 o
  -3   5   7         61.53         67.07         5.80 o
  -2   5   7         59.47         57.67         5.59 o
  -1   5   7        316.05        289.40        13.69 o
   0   5   7        135.81        119.44         8.69 o
   1   5   7        316.64        329.47        15.05 o
   2   5   7         58.10         61.55         6.81 o
   3   5   7         61.93         65.19         6.48 o
   4   5   7         72.50         71.78         7.42 o
   5   5   7          2.26          1.52         2.66 o
   6   5   7         10.86          8.39         3.88 o
  -5   6   7          2.32          9.84         7.03 o
  -4   6   7          3.07          4.39         2.34 o
  -3   6   7         48.67         48.98         4.57 o
  -2   6   7          9.20         11.57         3.26 o
  -1   6   7        519.82        507.12        25.55 o
   0   6   7         50.67         36.91         6.12 o
   1   6   7        520.08        523.22        22.80 o
   2   6   7          9.30         26.04        13.38 o
   3   6   7         49.05         48.69         5.18 o
   4   6   7          3.12          5.18         3.57 o
   5   6   7          2.18          1.51         3.86 o
  -5   7   7          0.40          3.31         3.03 o
  -4   7   7          0.06          3.41         2.87 o
  -3   7   7         83.58         81.56         6.55 o
  -2   7   7         20.81         12.85         3.08 o
  -1   7   7         41.13         36.34         4.25 o
   0   7   7         10.36         12.93         3.12 o
   1   7   7         39.31         36.88         3.97 o
   2   7   7         20.37         14.35         3.65 o
   3   7   7         82.91         90.71         7.92 o
   4   7   7          0.11          0.06         2.13 o
   5   7   7          0.37          0.79         4.39 o
  -4   8   7         26.40         23.93         5.48 o
  -3   8   7          5.87          3.39         2.75 o
  -2   8   7          4.39          2.48         2.65 o
  -1   8   7         17.73         15.91         4.72 o
   0   8   7         12.85         17.06         3.71 o
   1   8   7         17.94         19.60         4.11 o
   2   8   7          4.15          2.06         2.30 o
   3   8   7          5.96          9.95         4.11 o
   4   8   7         25.93         27.83         6.14 o
  -3   9   7         29.28         34.75         5.84 o
  -2   9   7          9.58         10.06         3.58 o
  -1   9   7         58.61         63.55         7.36 o
   0   9   7          0.86          0.62         1.64 o
   1   9   7         60.09         55.14         4.68 o
   2   9   7          9.13          9.70         5.76 o
   0   0   8        222.96        234.76        12.65 o
   1   0   8         17.43         18.86         2.33 o
   2   0   8        401.04        409.49        14.03 o
   3   0   8        425.26        473.26        24.35 o
   4   0   8        107.32        110.03         7.11 o
   5   0   8         14.49         16.08         3.21 o
   6   0   8          1.45          0.68         1.88 o
  -6   1   8         47.88         53.22         8.45 o
  -5   1   8         38.14         41.96         5.30 o
  -4   1   8        164.61        164.72        10.27 o
  -3   1   8        328.61        322.38        13.98 o
  -2   1   8         60.78         56.94         3.99 o
  -1   1   8          9.34         10.14         2.36 o
   0   1   8        255.03        273.54        10.77 o
   1   1   8          9.07          9.72         1.95 o
   2   1   8         61.93         57.17         3.64 o
   3   1   8        324.98        366.27        21.57 o
   4   1   8        162.52        160.57         7.86 o
   5   1   8         38.39         35.77         7.29 o
   6   1   8         48.03         43.09         7.77 o
  -6   2   8         37.60         32.80         9.10 o
  -5   2   8         30.33         26.53         3.85 o
  -4   2   8         37.91         35.22         4.88 o
  -3   2   8        255.35        256.52        13.53 o
  -2   2   8         72.97         75.00         5.60 o
  -1   2   8        173.72        182.66         9.75 o
   0   2   8          6.71          6.00         2.61 o
   1   2   8        171.95        167.93         7.91 o
   2   2   8         73.10         74.64         5.48 o
   3   2   8        254.02        246.11        13.20 o
   4   2   8         38.41         36.86         4.05 o
   5   2   8         29.36         29.67         3.98 o
   6   2   8         37.13         38.36         4.47 o
  -6   3   8         11.20          7.41         7.96 o
  -5   3   8         24.62         18.90         5.50 o
  -4   3   8        468.83        436.61        27.27 o
  -3   3   8        260.78        280.60        12.20 o
  -2   3   8         43.25         46.24         4.43 o
  -1   3   8        310.95        308.86        13.17 o
   0   3   8        340.74        313.28        13.28 o
   1   3   8        311.13        285.23        13.34 o
   2   3   8         43.64         41.95         5.68 o
   3   3   8        260.19        269.90        16.59 o
   4   3   8        468.08        427.92        32.01 o
   5   3   8         25.28         22.37         4.59 o
   6   3   8         11.40         12.97         4.79 o
  -6   4   8         26.85         28.41        11.14 o
  -5   4   8         54.07         53.72         5.07 o
  -4   4   8          7.34          6.16         3.71 o
  -3   4   8         25.39         20.55         3.44 o
  -2   4   8        116.05        122.09         7.03 o
  -1   4   8        110.94        103.75         6.98 o
   0   4   8        118.51         90.56         6.77 o
   1   4   8        112.81        108.49         9.41 o
   2   4   8        116.28        120.36         8.37 o
   3   4   8         25.22         35.21        15.87 o
   4   4   8          7.46          8.05         4.20 o
   5   4   8         53.39         53.28         6.09 o
   6   4   8         27.17         32.90         5.08 o
  -5   5   8          3.32          3.71         2.60 o
  -4   5   8         22.85         21.63         4.39 o
  -3   5   8         26.45         18.11         3.59 o
  -2   5   8         11.70         10.82         3.23 o
  -1   5   8        174.89        158.60         8.53 o
   0   5   8         52.51         60.19        10.92 o
   1   5   8        175.03        173.88        11.09 o
   2   5   8         11.92          8.71         3.20 o
   3   5   8         26.06         19.42         4.28 o
   4   5   8         21.62         21.76         5.51 o
   5   5   8          3.72          3.16         3.06 o
  -5   6   8         17.28         14.51         4.43 o
  -4   6   8         22.61         22.90         4.06 o
  -3   6   8         35.64         33.52         3.72 o
  -2   6   8         49.48         44.99         4.08 o
  -1   6   8         23.13         14.90         2.97 o
   0   6   8         29.59         27.63         3.62 o
   1   6   8         23.53         20.12         3.98 o
   2   6   8         49.25         42.81         4.25 o
   3   6   8         35.73         37.30         7.53 o
   4   6   8         22.61         22.61         4.42 o
   5   6   8         17.03         15.14         3.36 o
  -4   7   8          6.99          6.10         4.37 o
  -3   7   8         86.28         83.51         8.29 o
  -2   7   8         13.14         15.08         2.80 o
  -1   7   8         87.35         84.81         5.71 o
   0   7   8          0.84          1.46         2.44 o
   1   7   8         87.39         86.98         6.00 o
   2   7   8         12.82         13.45         3.69 o
   3   7   8         85.15         92.75         7.90 o
   4   7   8          6.39          3.81         4.38 o
  -3   8   8         12.84         16.27         4.01 o
  -2   8   8          4.56          7.80         2.75 o
  -1   8   8         22.23         24.75         4.33 o
   0   8   8         20.83         28.23         4.83 o
   1   8   8         22.08         21.27         5.60 o
   2   8   8          4.57          5.36         2.86 o
   3   8   8         13.19         16.06         5.69 o
  -1   9   8         65.24         79.78        12.35 o
   0   9   8         21.80         26.31         7.54 o
   1   9   8         65.71         76.28         9.86 o
   1   0   9        264.48        267.27         9.95 o
   2   0   9        236.12        234.86        10.34 o
   3   0   9          0.65          1.69         2.36 o
   4   0   9         23.22         23.03         3.30 o
   5   0   9          0.32          0.75         1.57 o
   6   0   9         19.81         18.17         3.93 o
  -6   1   9          5.04          7.42         5.55 o
  -5   1   9         21.62         21.96         3.40 o
  -4   1   9         93.54         96.51         7.21 o
  -3   1   9         16.25         15.28         3.19 o
  -2   1   9         58.18         58.39         5.31 o
  -1   1   9         36.76         33.04         3.67 o
   0   1   9        149.18        147.77         7.36 o
   1   1   9         36.57         35.68         3.69 o
   2   1   9         57.18         56.26         4.09 o
   3   1   9         16.32         44.03        11.04 o
   4   1   9         93.32         95.25         5.46 o
   5   1   9         21.77         20.30         3.36 o
   6   1   9          5.13          8.65         5.24 o
  -5   2   9          3.12          1.42         3.45 o
  -4   2   9        110.16        116.77         8.71 o
  -3   2   9         31.02         28.77         4.62 o
  -2   2   9          8.97         11.94         2.99 o
  -1   2   9         51.40         49.80         4.69 o
   0   2   9        443.32        434.51        17.75 o
   1   2   9         53.14         44.05         4.46 o
   2   2   9          8.52          7.30         3.55 o
   3   2   9         30.63         43.28         8.90 o
   4   2   9        110.77        110.01         8.20 o
   5   2   9          3.22          3.12         2.02 o
  -5   3   9         12.04         12.49         4.34 o
  -4   3   9         17.67         19.92         4.39 o
  -3   3   9        127.77        127.65         8.25 o
  -2   3   9         21.06         21.15         3.58 o
  -1   3   9         44.60         42.39         4.76 o
   0   3   9         11.31         22.60         9.51 o
   1   3   9         45.01         47.79         6.78 o
   2   3   9         20.69         20.58         4.82 o
   3   3   9        127.91        128.34         9.60 o
   4   3   9         17.46         14.96         2.83 o
   5   3   9         11.94         14.72         3.85 o
  -5   4   9         36.66         42.21         6.26 o
  -4   4   9        131.81        139.12        10.16 o
  -3   4   9         11.55         10.01         3.53 o
  -2   4   9          5.04          3.02         2.61 o
  -1   4   9         61.02         58.76         4.99 o
   0   4   9        414.85        398.08        18.97 o
   1   4   9         61.21         61.82         7.68 o
   2   4   9          5.05          4.21         3.07 o
   3   4   9         11.67         26.87        10.84 o
   4   4   9        131.01        118.53        12.67 o
   5   4   9         36.93         44.24         5.38 o
  -4   5   9         26.93         25.54         4.33 o
  -3   5   9         23.37         26.39         3.36 o
  -2   5   9          1.06          1.74         2.14 o
  -1   5   9         13.51         11.22         3.51 o
   0   5   9         60.41         58.32         5.29 o
   1   5   9         13.43         14.82         3.80 o
   2   5   9          0.93          1.62         2.38 o
   3   5   9         22.73         24.53         5.33 o
   4   5   9         27.00         26.28         4.88 o
  -4   6   9         14.83         31.02         9.19 o
  -3   6   9          8.03          8.60         2.68 o
  -2   6   9         24.84         18.06         3.44 o
  -1   6   9         20.35         21.94         3.70 o
   0   6   9         23.84         27.72         5.11 o
   1   6   9         20.68         31.36         6.31 o
   2   6   9         24.86         18.75         3.33 o
   3   6   9          8.93          9.32         2.88 o
   4   6   9         14.87         19.49         4.04 o
  -3   7   9         15.70         27.97         9.34 o
  -2   7   9         32.36         34.29         3.69 o
  -1   7   9         16.82         15.89         3.09 o
   0   7   9          3.77          7.08         2.86 o
   1   7   9         17.16         31.78        15.50 o
   2   7   9         32.00         34.72         4.54 o
   3   7   9         16.19         15.92         4.47 o
  -1   8   9         56.59         66.51         6.18 o
   0   8   9         91.37        108.43         9.68 o
   1   8   9         56.39         65.08         6.98 o
   0   0  10         72.22         60.87         6.50 o
   1   0  10         15.50         13.74         2.87 o
   2   0  10         27.14         24.23         3.00 o
   3   0  10          0.26          5.77         6.43 o
   4   0  10         10.55          8.48         2.38 o
   5   0  10          1.10          0.36         1.50 o
  -5   1  10         19.01         15.81         4.61 o
  -4   1  10         63.02         71.32         8.15 o
  -3   1  10        174.00        180.11        11.30 o
  -2   1  10          0.08          4.65         3.96 o
  -1   1  10         70.67        110.19        32.67 o
   0   1  10        101.60        103.57         6.10 o
   1   1  10         70.88         66.74         4.45 o
   2   1  10          0.10          0.56         1.88 o
   3   1  10        176.28        192.47         9.82 o
   4   1  10         64.14         67.43         7.33 o
   5   1  10         18.89         17.64         2.40 o
  -5   2  10          6.18          5.32         3.02 o
  -4   2  10         11.82         14.12         6.88 o
  -3   2  10        243.87        281.41        15.40 o
  -2   2  10         34.58         36.69         3.79 o
  -1   2  10         36.78         36.36         4.21 o
   0   2  10        298.00        280.63        12.59 o
   1   2  10         37.29         39.37         5.07 o
   2   2  10         34.73         38.45         4.90 o
   3   2  10        245.19        253.63        12.04 o
   4   2  10         11.73         11.28         2.57 o
   5   2  10          6.25          7.46         3.40 o
  -4   3  10         20.19         24.35         3.90 o
  -3   3  10         39.58         52.02         6.35 o
  -2   3  10         39.57         43.65         4.44 o
  -1   3  10         18.86         17.31         3.27 o
   0   3  10         16.93         16.26         3.72 o
   1   3  10         18.76         18.98         5.17 o
   2   3  10         40.25         40.88         5.63 o
   3   3  10         41.06         35.96         5.91 o
   4   3  10         20.99         23.71         3.40 o
  -4   4  10          3.53          6.68         2.98 o
  -3   4  10         11.60         13.24         4.13 o
  -2   4  10         16.33         27.83         4.21 o
  -1   4  10         54.33         46.98         4.74 o
   0   4  10        343.79        317.06        15.49 o
   1   4  10         53.99         54.27         5.76 o
   2   4  10         16.97         17.90         3.86 o
   3   4  10         11.50          9.78         2.80 o
   4   4  10          3.03          6.41         1.84 o
  -3   5  10         14.37         21.20         8.12 o
  -2   5  10         11.66         10.02         3.03 o
  -1   5  10         95.30         99.95         6.95 o
   0   5  10         74.43         71.89         6.35 o
   1   5  10         96.87        102.13         7.30 o
   2   5  10         12.21         12.00         3.41 o
   3   5  10         14.77         17.51         3.58 o
  -3   6  10          2.74          1.54         2.15 o
  -2   6  10          1.83          1.16         1.64 o
  -1   6  10          3.47          4.10         2.90 o
   0   6  10         19.58         20.04         3.81 o
   1   6  10          3.62          5.25         3.02 o
   2   6  10          1.86          1.26         2.51 o
   3   6  10          2.57          1.88         2.64 o
  -1   7  10        135.79        165.16        10.88 o
   0   7  10         47.25         62.16         5.52 o
   1   7  10        133.52        158.12        14.09 o
   1   0  11          6.56          8.49         2.35 o
   2   0  11        115.11        111.13        11.96 o
   3   0  11        376.88        470.52        57.03 o
   4   0  11         41.81         46.27         8.05 o
  -4   1  11         14.73         18.36         4.42 o
  -3   1  11         62.00         74.48         7.85 o
  -2   1  11         44.54         54.97         5.59 o
  -1   1  11         32.94         43.87         6.73 o
   0   1  11         77.21         78.12         5.09 o
   1   1  11         34.49         32.27         4.02 o
   2   1  11         44.92         41.14         5.43 o
   3   1  11         62.01         62.92         5.63 o
   4   1  11         14.91         11.32         4.23 o
  -4   2  11         32.10         37.48         5.77 o
  -3   2  11         16.16         17.37         3.85 o
  -2   2  11        170.44        193.33        10.05 o
  -1   2  11         62.16         68.45         4.69 o
   0   2  11         56.61         62.83         4.64 o
   1   2  11         61.45         57.86         6.39 o
   2   2  11        172.57        193.99        13.18 o
   3   2  11         16.05         16.77         3.54 o
   4   2  11         32.28         37.36        10.26 o
  -3   3  11         12.57         16.81         4.17 o
  -2   3  11         26.93         26.57         4.46 o
  -1   3  11         55.76         56.35         4.37 o
   0   3  11         29.30         25.77         3.39 o
   1   3  11         56.52         60.86         6.01 o
   2   3  11         26.48         28.50         5.95 o
   3   3  11         12.83         15.11         3.33 o
  -3   4  11         71.39         81.00         7.77 o
  -2   4  11          6.32          5.93         2.83 o
  -1   4  11          5.95          4.17         2.41 o
   0   4  11         81.39         79.06         6.31 o
   1   4  11          6.22          6.27         2.97 o
   2   4  11          6.42          5.89         3.64 o
   3   4  11         70.81         89.78         6.05 o
  -2   5  11         22.70         21.65         3.69 o
  -1   5  11         10.18         13.34         3.42 o
   0   5  11         19.03         19.97         3.92 o
   1   5  11         10.34         12.90         3.39 o
   2   5  11         23.10         32.46         5.22 o
   0   6  11         29.08         29.93         4.02 o
   0   0  12          5.20          8.54         4.39 o
   1   0  12         23.92         26.54         3.36 o
   2   0  12         39.89         41.67         4.46 o
  -2   1  12         12.91         14.37         3.44 o
  -1   1  12         52.58         53.38         4.87 o
   0   1  12         10.63          6.57         2.70 o
   1   1  12         53.07         45.22         6.99 o
   2   1  12         13.65         12.25         3.35 o
  -2   2  12          9.85          7.65         2.93 o
  -1   2  12         28.57         28.91         3.85 o
   0   2  12          8.52          5.07         2.46 o
   1   2  12         28.79         32.11         6.24 o
   2   2  12          9.90         13.76         7.11 o
  -2   3  12         54.02         57.78         8.00 o
  -1   3  12          0.14          0.36         1.75 o
   0   3  12          0.37          0.64         2.31 o
   1   3  12          0.17          0.05         2.94 o
   2   3  12         54.92         67.21         5.27 o
   0   4  12         69.02         86.36         6.10 o
                                                
